# Supplementary material for: LC-MS Profiling and Biological Activity of Unexplored Leucas nubica Benth. (Lamiaceae)
Source: Plants (Basel). 2026 Feb 7;15(4):522. doi: 10.3390/plants15040522 (PMC12944397; doi:10.3390/plants15040522)
Supplement: Supplementary file 1 [file plants-15-00522-s001.zip]

Archive with 1 entries (1 files):
- plants-4078684-supplementary.pdf
